# Supplementary material for: Sturnidae sensu lato Mitogenomics: Novel Insights into Codon Aversion, Selection, and Phylogeny
Source: Animals (Basel). 2024 Sep 26;14(19):2777. doi: 10.3390/ani14192777 (PMC11475038; doi:10.3390/ani14192777)
Supplement: Supplementary file 1 [file animals-14-02777-s001.zip]

Archive with 1 entries (1 files):
- animals-3166609-supplementary.pdf
